# Supplementary material for: LDLR, LRP1, and Megalin redundantly participate in the uptake of Clostridium novyi alpha-toxin
Source: Commun Biol. 2022 Sep 5;5:906. doi: 10.1038/s42003-022-03873-0 (PMC9445046; doi:10.1038/s42003-022-03873-0)
Supplement: Supplementary file 4 — Supplementary Data 1 [file 42003_2022_3873_MOESM4_ESM.xlsx]

## Sheet: Figure 1b
Toxin concentration(pM)	HeLa WT Mock(%)						HeLa LDLR-/- Mock(%)						HeLa LDLR-/- Ldlr(%)						HeLa LDLR-/- LdlrΔLA(%)						HeLa LDLR-/- LdlrΔLB(%)						HeLa LDLR-/- LdlrΔNPxY(%)
16.5	0.0923077	0.0666667	0.0793651	0.0652174	0.0392157	0.12							0.0862069	0.0895522	0.0833333	0.0923077	0.108696	0.0701754							0.111111	0.08	0.0967742	0.0392157	0.122449	0.0882353	0.0769231	0.111111	0.108696	0.113208	0.106383	0.12069
49.4	0.148148	0.173913	0.107692	0.16	0.215686	0.145833	0.0615385	0.0892857	0.0652174	0.122807	0.0769231	0.160714	0.105263	0.0909091	0.135593	0.107692	0.177419	0.156863	0.0923077	0.111111	0.0615385	0.0857143	0.0571429	0.130435	0.0882353	0.186047	0.166667	0.171875	0.0869565	0.288889	0.166667	0.176471	0.125	0.157895	0.203704	0.153846
148	0.169231	0.266667	0.210526	0.1875	0.255319	0.290909	0.0996296	0.0681818	0.0810811	0.0923077	0.0714286	0.119231	0.189655	0.210526	0.202703	0.184615	0.206349	0.192982	0.0892857	0.138462	0.106383	0.047619	0.16	0.0461538	0.242424	0.229167	0.266667	0.255814	0.266667	0.33871	0.235294	0.266667	0.234043	0.169811	0.25	0.22
444	0.255814	0.314286	0.328125	0.211538	0.262295	0.375	0.133333	0.113846	0.12069	0.0454545	0.126429	0.103077	0.263158	0.207547	0.263158	0.326087	0.410714	0.363636	0.1	0.133333	0.188679	0.148148	0.142857	0.0851064	0.263158	0.357143	0.346939	0.304348	0.338462	0.4375	0.222222	0.288889	0.380952	0.4	0.2	0.275
1333	0.507692	0.521739	0.396552	0.472973	0.388889	0.444444	0.13253	0.116883	0.123846	0.0769231	0.169231	0.146429	0.470588	0.491228	0.384615	0.553571	0.531915	0.580645	0.114286	0.2	0.111111	0.203704	0.160714	0.236842	0.477273	0.5	0.431818	0.488889	0.428571	0.583333	0.407407	0.42	0.385965	0.342857	0.5	0.444444
4000	0.833333	0.717391	0.649123	0.783784	0.628571	0.625	0.161429	0.196721	0.185714	0.14	0.183704	0.140476	0.666667	0.84127	0.666667	0.821429	0.659574	0.761905	0.225814	0.125	0.22	0.156047	0.244444	0.184615	0.78125	0.692308	0.605263	0.814815	0.717391	0.873016	0.777778	0.661538	0.648148	0.628571	0.488372	0.610169
12000	0.888889	0.861111	0.923077	0.933333	0.87234	0.871795	0.286667	0.298507	0.318421	0.196429	0.418182	0.251111	0.904762	0.897059	0.871429	0.910714	0.911111	0.876923	0.304286	0.305556	0.214286	0.333333	0.515556	0.328125	0.861111	0.857143	0.78	0.938462	0.851064	0.84	0.891304	0.849057	0.807692	0.782609	0.867925	0.8
36000	0.955556	0.962264	0.953488	0.985075	0.911111	0.945455	0.600909	0.649123	0.581818	0.588889	0.636364	0.666667	0.944444	0.928571	0.941176	0.969697	0.964286	0.954545	0.636364	0.611111	0.7	0.72093	0.6	0.62	0.970588	0.948718	0.95122	0.982143	0.968254	0.921053	0.933333	0.984375	0.962264	0.970588	0.962264	0.912281
108000	0.955556	0.962264	0.953488	0.985075	0.911111	0.945455	0.95122	0.935484	0.944444	0.877551	0.962264	0.944444	0.944444	0.928571	0.941176	0.969697	0.964286	0.954545	0.955556	0.947368	0.925	0.962963	0.942857	0.96875	0.970588	0.948718	0.95122	0.982143	0.968254	0.921053	0.933333	0.984375	0.962264	0.970588	0.962264	0.912281
324000							0.95122	0.935484	0.944444	0.877551	0.962264	0.944444							0.955556	0.947368	0.925	0.962963	0.942857	0.96875

## Sheet: Figure 1d
WT-Mock(%)	LDLR KO-Mock(%)	LDLR KO-Ldlr(%)	LDLR KO-△LA(%)	LDLR KO-△LB(%)	LDLR KO-△NPXY(%)
72.7273	11.1111	80	18.1818	100	78.5714
83.3333	23.5294	91.6667	10	100	75
100	14.2857	80	25	75	66.6667
85.7143	21.0526	90	9.09091	92.3077	70
90	16.6667	62.5	16.6667	87.5	70
83.3333	0	100	27.2727	76.9231	41.6667

## Sheet: Figure 2c
mock(%)	Ldlr(%)	vLdlr(%)	ApoER2(%)	Lrp4(%)	Lrp10(%)	Lrp11(%)	vLdlr-LA-Ldlr-C(%)	LRP1-C2-Ldlr-C(%)	LRP1-C4-Ldlr-C(%)	LRP2-C2-Ldlr-C(%)	LRP2-C4-Ldlr-C(%)	LRP1B-C2-Ldlr-C(%)	LRP1B-C4-Ldlr-C(%)	LRP1-CII-LRP1-C(%)
27.2727	69.2308	18.75	16.6667	20	14.2857	16.6667	8.33333	94	100	98.1526	91.1111	18.1818	75	77.7778
15.625	80	5	33.3333	22.7273	23.8095	8.33333	16.6667	93.3147	93.3333	94.5214	94.7619	0	88.8889	78.5714
9.09091	95.6522	12.5	26.3158	13.3333	23.0769	5	0	96	100	100	92.5	14.2857	88.8889	80
18.5185	100	17.3913	20.8333	21.4286	25	18.1818	20	96.4323	96.4286	100	94.2857	26.6667	81.8182	90.9091
18.1818	85.7143	29.6296	10	20	9.09091	12.5	15.3846	92.5147	100	100	85	18.75	83.3333	90
17.6471	83.3333	22.2222	25	17.8571	7.14286	23.0769	6.25	95.4568	100	100	83.3333	9.09091	92.3077	92.8571

## Sheet: Figure 3c
Hela WT-mock(%)	SLC35B2 KO-mock(%)	SLC35B2 KO-Ldlr(%)	SLC35B2 KO-Vldlr(%)	SLC35B2 KO-LRP1-CII(%)
100	8.34783	5.26316	5.55556	8.28571
90.9091	9.65	11.1111	14.8148	13.0435
92.3077	6.66667	4.16667	9.375	11.1111
92.8571	12.1212	4.7619	6.66667	12.129
100	9.09091	7.69231	6.25	16.9302
100	9.67742	10.5263	4.08163	11.6279

## Sheet: Figure 4f
WT	LDLR-/-	LRP1-/-
28.36	0	95.72
22.12	3.28	87.92
36.28	0.32	43.96
17.8	0	41.48
28.04	0.08	69.44
31.52	0.44	42.72
17.3	1.2	41.4
19.36	0	62.76
27.32	0.04	69.68
26.72	0.12	70.92

## Sheet: Figure 5b
Toxin concentration(pM)	U-87 MG(%)						U-87 MG LRP1 KO(%)						U-87 MG LDLR KO(%)
0.15	2.22222	4.65116	6.66667	4.65116	6.25	10
0.5	10	12.5	14.8148	9.30233	9.09091	2.85714
1.4	28.5714	28	18.75	12.9032	11.4286	14.6341	11.1111	10	10.5263	7.14286	10	6.89655	10	5.40541	5.55556	0	12.1951	24.4444
4.1	20.6897	20	31.8182	30	20.5882	23.6842	13.0435	10.3448	13.0435	12	3.33333	6.45161	2.85714	9.52381	9.09091	20	7.69231	7.14286
12.3	43.4783	46.6667	62.5	38.4615	42.4242	38.2353	16.6667	26.6667	27.5862	30	30	16	9.09091	5.55556	5.26316	7.14286	21.875	6.66667
37	88.2353	72.2222	76.9231	73.913	78.5714	82.1429	25.8065	40.625	30.7692	30	45	26.6667	10.8108	16.129	12.5	17.3913	18.1818	16
111	96.7742	84.6154	93.0233	98	93.3333	100	52.1739	25	30.7692	30	43.3333	33.3333	21.0526	27.2727	29.1667	34.2857	19.0476	26.6667
333	97.5	100	97.4359	100	100	97.8261	45	65	72.4138	52.6316	40	65.3846	36.3636	29.1667	47.6191	60	56	31.5789
1000	98	100	98	100	100	97	91.3043	87.5	80.9524	90	85	97.1429	70.3704	68.5714	60	66.6667	61.9048	76
3000							100	98.0392	96.9697	97.6191	100	86.6667	97.1429	87.5	92	77.7778	91.6667	86.3636
9000							100	100	100	100	100	100	100	97.5	97	97	98	96.3636

## Sheet: Figure 5c
Toxin concentration(pM)	U-87 MG(%)						U-87 MG LRP1 KO(%)						U-87 MG LDLR KO(%)						U-87 MG LRP1 KO-LRP1-CII(%)						U-87 MG LDLR KO-Ldlr(%)
0.5	5.8182	9.1081	6.2632	6.6923	8.3023	7.5217	8.4074	8.1429	9.7143	9	10.5385	5.8462							1.42857	0	0	0	0	1.11111	6.8546	9.1081	5.1256	6.2546	6.2541	10.2516
1.4	9.3636	8.8947	7.25	9.2564	11.9535	14.6364	10.5385	9.7143	5.5714	12.3448	10.3333	14.6667	7.55556	8	10.8205	8.26316	9.82051	9.11111	6.81818	3.94737	8.95522	6.66667	4.16667	7.31707	8.2546	8.8947	10.2546	11.2546	9.2546	12.2541
4.1	40.898	49.0303	42	30.1475	48.8519	39.2881	9	14	10	11.2345	16.5625	11.2312	21.4444	12.1567	18.7634	7.78345	10.2567	11.3675	58.8235	38.8889	50	33.3333	24.1379	26.9231	61.2245	54.054	65.9091	54.5455	44.4444	70.7317
12.3	71.1053	67.7273	82	84.2654	79.8725	78.1235	17.3457	12.5626	33.5623	24.1234	28.45	24.4562	15.5625	18.8357	26.3456	22.875	27.8756	25.9487	52.1739	54.2857	67.8571	53.8462	54.5455	71.4286	80.6452	86.6667	58.3333	81.25	73.5294	78.7879
37	95.1818	95.0526	89.0448	91.2356	96.2355	90.2159	43.8261	46.3258	38.2364	40.2569	43.2568	32.1568	19.2156	22.5636	24.1562	21.1586	35.1265	30.2546	88.6364	92.1053	93.75	89.7436	86.0465	86.3636	94.5684	93.6589	92.5625	95.2548	95.6329	90.2159
111	98.5714	100	100	100	100	98.8889	42.5625	58.2516	58	60.2156	68.2516	68.2516	35.1266	38.1256	38.1256	42.1256	48.2658	35.1268	93.1818	91.8919	94.7368	92.3077	90.6977	93.4783	98.5714	99.2547	100	100	100	99.2546
333	100	100	100	100	100	100	78.3529	72.5625	80.2565	71.2565	78.6256	72.5625	65.1818	69.266	62.1256	69.2568	50.2156	40.2564	100	100	100	100	100	100	100	100	100	100	100	100
1000							82.5625	88.2564	88.2545	86.2549	91.2546	92.5625	84.5263	75.6255	79.2565	75.6258	80.2516	82.5625
3000							98.2546	89.2655	85.2547	99.1258	100	92.5894	82.5487	95.6246	92.5625	94.5684	91.2869	91.2564
